# Supplementary material for: BECLIN1 is essential for intestinal homeostasis involving autophagy-independent mechanisms through its function in endocytic trafficking
Source: Commun Biol. 2024 Feb 20;7:209. doi: 10.1038/s42003-024-05890-7 (PMC10879175; doi:10.1038/s42003-024-05890-7)
Supplement: Supplementary file 4 — Supplementary Data 1 [file 42003_2024_5890_MOESM4_ESM.xlsx]

## Sheet: Figure 1e
	Becn1																		Atg7
	Small Intestine (SI) (cm)									Colon (cm)									Small Intestine (SI) (cm)									Colon (cm)
wtIEC	27.9	31.9	28.2	32.9	31.7	28.5	31	27.5	29.8	6.6	5.7	5	8	6.9	5.7	5.9	5.7	6.3	34.5	27.9	30.4	25.5	24.9	29.3	30.3	25.7		7.8	7	5.4	6.2	6.9	7.2	7.1	6.7
ΔIEC	20.5	24.2	27.5	25.7	25.9	20	25.4	25.8	20	6	5.4	5.5	5	7.6	6.1	4.6	5.7	6.5	28.7	32.7	25.5	26.4	28	26.5	28.2	31.5		6.4	7.7	6	5.9	7.2	6.8	6.5	7.4

## Sheet: Figure 1f
Body weight (% start weight)	Becn1wtIEC									Becn1DIEC									Atg7wtIEC									Atg7DIEC
Time (Days)
0	100	100	100	100	100	100	100	100	100	100	100	100	100	100	100	100	100	100	100	100	100	100	100	100	100	100	100	100	100	100	100	100	100	100	100	100
1	99.6	99.6	100.6	98.6	98.7	98.4	99.2	96.6	96.6245	99.6	99.5	98.4	100	103.1	98.2	100.8	98.7	97	99.5	102	99.5	100.8	98.4	99	98.8	100.4	101.5	98.9	102.6	100	99	98	98.2	97.7	100	98.8506
2	102.4	105.7	101.1	98.9	96.4	99.6	102	100	96.2025	101.8	105.3	103.8	103.2	103.1	99.5	105.4	99	98.7	101.6	108.3	101.9	104.3	97.5	99.7	99.2	104.3	103.4	102.1	106.9	101.7	99.7	98	98.6	99.5	102.7	101.724
3	103.7	104.8	103.4	101.4	98	102	103.1	102.1	97.0464	101.8	106.7	105.5	104.3	104.1	98.2	106.3	98.7	101.3	104.1	110.2	101.4	104.7	99.2	99.3	99.2	105.5	103.9	103.7	109.9	103.4	100	101	100.7	99.5	102.3	102.874
4	102.8	104.8	104.5	101.1	98.4	102	107.1	102.5	99.1561	100.4	105.7	106.6	104.7	105.1	100.9	107.1	98.7	103.5	104.9	110.7	100.9	107.9	99.6	100.3	99.6	107.5	104.4	102.6	106.4	103.4	101.7	103	102.8	99.1	103.1	104.598
5	104.9	107	107.3	102.5	99.3	102	107.5	103	99.1561	99.6	106.7	109.8	105.4	105.8	100.9	105.8	96.7	100.9	104.4	112.7	100.9	105.5	99.2	99	100.4	106.7	105.9	103.7	110.7	102.8	99	104	102.5	99.1	103.1	105.747
6	106.5	109.2	108.5	103.2	98.4	102	107.9	105.1	99.5781	98.6	105.3	106.6	103.2	104.8	97.7	104.2	94.8	95.2	107.1	114.1	100.5	105.9	99.6	99.3	101.3	107.8	106.8	105.8	110.7	106.8	99.3	106.1	103.5	99.5	104.2	106.322
7	105.3	107.9	109.6	102.1	100	100.8	109.8	106.8	99.5781	92.9	99.5	96.7	96.4	96.3	88.1	95.8	90.2	88.3	108.8	113.7	100.5	105.5	98.8	100.7	101.3	111	108.3	105.8	112.4	105.1	100.7	108.1	103.2	100	105.3	107.471

## Sheet: Figure 1h
		0	1	2	3
Becn1	wtIEC	100	0	0	0
	ΔIEC	0	44.44	55.55	0
Atg7	wtIEC	100	0	0	0
	ΔIEC	100	0	0	0
0	Intact epithelium (villi and crypts)
1	Reduced integrity and villi distortion, reduction in goblet cells (shape still apparent)
2	Flattened epithelium due to distorted (blobbed/blunted) villi with goblet cell loss
3	Complete epithelial erosion

## Sheet: Figure 1i
		0	1	2	3
Becn1	wtIEC	100	0	0	0
	ΔIEC	0	33.333	66.666	0
Atg7	wtIEC	100	0	0	0
	ΔIEC	100	0	0	0
0	Normal
1	Mild (Mucosal)
2	Moderate (Mucosal, Submucosal)
3	Severe (Mucosal, Submucosal, Transmural)

## Sheet: Figure 1j
CC3+ve IEC puncta per field		Becn1						Atg7
	wtIEC	1	2	13	4	4	3	2	3	8	24	0
	ΔIEC	49	41	46	28	42	35	1	3	0	7	1
TUNEL+ve IEC puncta per field		Becn1						Atg7
	wtIEC	3.33333	5	5.33333	6	6.66667	4.33333	7	8	5	4.33333
	ΔIEC	48.6667	51.3333	18.3333	25	17.3333	48	7	6.33333	4	4.33333

## Sheet: Figure 1k
Normalised [Plasma FITC Dextran] (%)		Becn1						Atg7
	wtIEC	109.014	83.3591	107.627	94.5388	98.749	106.712	119.749	86.5929	93.658	97.8522	104.513	97.6344
	ΔIEC	179.544	170.074	155.953	130.442	141.836		123.589	62.7865	82.8684	134.84	134.032	104.885

## Sheet: Figure 2b
Mean goblet cell count per 10 villi
	Becn1						Atg7
wtIEC	131	84	130	81	118		86	92	90	106	102
ΔIEC	11	4	4	4	9	3	82	95	97	81	83

## Sheet: Figure 2c
Mean tuft cell count per 10 villi
	Becn1								Atg7
wtIEC	17	15	14	13	11.5	12	17	16	9	22	14	19	16	15	20	18
ΔIEC	2	0	2	0	2	1	3	0	14	10	13	16	20	25	14	12

## Sheet: Figure 2d
Mean EEC count per 10 villi
	Becn1						Atg7
wtIEC	15.5	15.5	17.5	19.5	16	19.5	16.5	14.5	21	12.5	10.5	18
ΔIEC	10.5	15.5	11	16.5	14.5	21.5	25	13.5	29	22.5	16	16.5

## Sheet: Figure 2e
Mean Paneth cell count per crypt
	Becn1							Atg7
wtIEC	6	6	4	4	7	6	7	6	5	5	6	6	6
ΔIEC	3	8	5	4	5	6	4	5	5	6	5	5	6	6

[truncated: 23 more sheets: Figure 3b, Figure 4b, Figure 4c, Figure 4d, Figure 5b, Figure 5c, Figure 5d, Figure 5e, Figure 5g, Figure 5h, Figure 5i, Figure 5j, Figure 5l, Figure 5m, Figure 5n, Figure 5o, Supp Figure 2e, Supp Figure 2f, Supp Figure 3, Supp Figure 6b …]
